# Supplementary material for: A molecular basis for stoichiometric enzyme encapsulation in the vitamin B2 biosynthesis compartment
Source: Nat Commun. 2026 May 16;17:6498. doi: 10.1038/s41467-026-73260-4 (PMC13376624; doi:10.1038/s41467-026-73260-4)
Supplement: Supplementary file 6 — Source Data [file 41467_2026_73260_MOESM6_ESM.zip]

Archive with 2 entries (2 files):
- Koziej_etal_2026_Source_Data_R3.xlsx
- Koziej_etal_2026_Uncropped-gels_R3.docx
