# Supplementary material for: A molecular basis for stoichiometric enzyme encapsulation in the vitamin B2 biosynthesis compartment
Source: Nat Commun. 2026 May 16;17:6498. doi: 10.1038/s41467-026-73260-4 (PMC13376624; doi:10.1038/s41467-026-73260-4)
Supplement: Supplementary file 6 — Source Data [file 41467_2026_73260_MOESM6_ESM.zip › Koziej_etal_2026_Source_Data_R3.xlsx]

## Sheet: Fig.2e
wt	L121A	E122A	I125A	H132A	L26A	R29A	E32A
100	5.6	70.8	1.8	53.3	95.3	8.5	56.8
100	7.9	95.9	3.6	77.3	105.6	14.6	75.5
100	8.3	113.1	3.6	80.5	129.7	19.8	89.7
100	11.3	112.8	6.8	75.4	141.8	17.3	74.7

## Sheet: Fig. 2f
residue	dG (REU)
Lys196
Lys197	-5.33606
Glu198	-0.059423
Asp199
Ile200	-6.33017
Phe201	-10.1456
Lys202	-0.325055
Glu203	-0.26155
Phe204	-11.4636
Leu205	-7.56917
Lys206	-0.40591
Trp207	-11.3675

## Sheet: Fig. 2g
	E32A	R29A	L121A	I125A
Lys197	-0.63407	1.52035	4.19154	1.28509
Ile200	0.101473	-0.28145	-0.75626	2.57827
Phe201	0.81344	-0.60551	1.55318	1.43296
Phe204	1.77955	1.87286	0.49098	4.27417
Leu205	0.188406	0.022836	0.452126	0.630396
Trp207	3.14459	4.12309	-0.2761	5.84686

## Sheet: Fig. 2h
	R29A	L121A	I125A
dSASA (A^2)	-39.467	-91.883	-72.596

## Sheet: Fig. 2j
	WT			R29A
total	-167.795	-286.617	-252.181	-204.083	-155.639	-179.638
Trp207	-33.844	-98.687	-85.374	-38.48	9.23857	-32.8

## Sheet: Fig. 3d
	Rosetta Energy (REU)
"up" CLS(-)	-1.929
"up" CLS(+)	-2.032
"down" LS12 (-)	3.037
"down" LS12 (+)	-3.497

## Sheet: Fig. 3ef
dG	x1	x2 or x5
CLS	-46.321	-92.642
LS12.1	-73.365	-366.825
dSASA	x1	x2 or x5
CLS	1191.34	2382.68
LS12.1	2597.26	12986.3

## Sheet: Fig. 4e
	#1	#2	#3
BaRS/BaLS	0.037794	0.064608	0.021555
CtRS/CtLS	0.183816	0.150851	0.135563
SaRS/SaLS	0.128958	0.07917	0.119817
HpRS/HpLS	0.005313	0.003374	0.001585
TmRS/TmLS	0.001688	0.004216	0.004112
SoRS/SoLS	0.003979	0.005639	0.002901

## Sheet: Suppl Fig. 2
11 pentamers C5		11 pentamers C1		10 pentamers C1
1/R (Å-1)	FSC	1/R (Å-1)	FSC	1/R (Å-1)	FSC
0.00158951	1	0.00158951	1	0.00158951	1
0.00476852	1	0.00476852	0.99998	0.00476852	0.999986
0.00794753	0.999999	0.00794753	0.999798	0.00794753	0.999845
0.0111265	0.999999	0.0111265	0.999862	0.0111265	0.999795
0.0143056	0.999997	0.0143056	0.999807	0.0143056	0.999785
0.0174846	0.999953	0.0174846	0.999269	0.0174846	0.999222
0.0206636	0.999983	0.0206636	0.999616	0.0206636	0.999439
0.0238426	0.999968	0.0238426	0.998747	0.0238426	0.998436
0.0270216	0.999983	0.0270216	0.999027	0.0270216	0.998614
0.0302006	0.999978	0.0302006	0.998624	0.0302006	0.998186
0.0333796	0.999902	0.0333796	0.996094	0.0333796	0.995481
0.0365586	0.999915	0.0365586	0.997791	0.0365586	0.997275
0.0397376	0.999916	0.0397376	0.997024	0.0397376	0.99628
0.0429167	0.999654	0.0429167	0.993786	0.0429167	0.991994
0.0460957	0.999843	0.0460957	0.996202	0.0460957	0.994915
0.0492747	0.999838	0.0492747	0.993339	0.0492747	0.992104
0.0524537	0.999733	0.0524537	0.987855	0.0524537	0.984343
0.0556327	0.999685	0.0556327	0.990282	0.0556327	0.987131
0.0588117	0.999694	0.0588117	0.991291	0.0588117	0.987622
0.0619907	0.999768	0.0619907	0.992718	0.0619907	0.988819
0.0651697	0.99972	0.0651697	0.990869	0.0651697	0.986355
0.0683487	0.99968	0.0683487	0.99036	0.0683487	0.985485
0.0715278	0.999641	0.0715278	0.988041	0.0715278	0.982795
0.0747068	0.999533	0.0747068	0.988142	0.0747068	0.983655
0.0778858	0.999696	0.0778858	0.989838	0.0778858	0.986558
0.0810648	0.999677	0.0810648	0.986484	0.0810648	0.983565
0.0842438	0.999651	0.0842438	0.985475	0.0842438	0.982775
0.0874228	0.999602	0.0874228	0.984714	0.0874228	0.981597
0.0906018	0.999556	0.0906018	0.984262	0.0906018	0.979905
0.0937808	0.999541	0.0937808	0.984086	0.0937808	0.980253
0.0969598	0.999599	0.0969598	0.986616	0.0969598	0.983301
0.100139	0.999669	0.100139	0.989368	0.100139	0.986201
0.103318	0.999614	0.103318	0.989109	0.103318	0.985985
0.106497	0.999546	0.106497	0.987094	0.106497	0.983002
0.109676	0.999501	0.109676	0.985671	0.109676	0.981728
0.112855	0.999433	0.112855	0.985381	0.112855	0.980234
0.116034	0.999361	0.116034	0.983674	0.116034	0.97774
0.119213	0.999297	0.119213	0.982125	0.119213	0.974809
0.122392	0.999241	0.122392	0.979813	0.122392	0.972899
0.125571	0.998956	0.125571	0.970446	0.125571	0.960867
0.12875	0.998224	0.12875	0.947754	0.12875	0.932175
0.131929	0.99812	0.131929	0.944756	0.131929	0.927066
0.135108	0.998251	0.135108	0.949488	0.135108	0.931235
0.138287	0.9979	0.138287	0.944908	0.138287	0.924289
0.141466	0.998003	0.141466	0.947953	0.141466	0.926159
0.144645	0.998252	0.144645	0.952435	0.144645	0.933335
0.147824	0.997902	0.147824	0.944092	0.147824	0.924984
0.151003	0.997468	0.151003	0.93164	0.151003	0.912129
0.154182	0.997384	0.154182	0.929884	0.154182	0.906309
0.157361	0.997064	0.157361	0.921892	0.157361	0.892374
0.16054	0.996355	0.16054	0.90631	0.16054	0.873457
0.163719	0.996461	0.163719	0.907066	0.163719	0.879585
0.166898	0.996863	0.166898	0.911195	0.166898	0.889823
0.170077	0.996882	0.170077	0.914051	0.170077	0.89272
0.173256	0.996785	0.173256	0.915579	0.173256	0.890088
0.176435	0.996459	0.176435	0.908343	0.176435	0.885045
0.179614	0.996919	0.179614	0.919347	0.179614	0.895442
0.182793	0.997501	0.182793	0.934083	0.182793	0.911363
0.185972	0.997472	0.185972	0.935016	0.185972	0.914475
0.189151	0.997648	0.189151	0.937859	0.189151	0.917467
0.19233	0.997914	0.19233	0.945573	0.19233	0.92413
0.195509	0.998039	0.195509	0.948764	0.195509	0.928907
0.198688	0.998187	0.198688	0.950861	0.198688	0.932215
0.201867	0.99812	0.201867	0.951769	0.201867	0.933301
0.205046	0.997862	0.205046	0.947117	0.205046	0.930062
0.208225	0.997902	0.208225	0.94594	0.208225	0.931053
0.211404	0.998134	0.211404	0.950574	0.211404	0.933827
0.214583	0.998161	0.214583	0.95001	0.214583	0.931478
0.217762	0.997884	0.217762	0.941962	0.217762	0.922915
0.220941	0.9977	0.220941	0.940037	0.220941	0.920073
0.22412	0.997753	0.22412	0.943729	0.22412	0.923491
0.227299	0.997734	0.227299	0.941156	0.227299	0.920905
0.230478	0.997335	0.230478	0.930659	0.230478	0.907459
0.233657	0.996873	0.233657	0.920066	0.233657	0.894424
0.236836	0.99667	0.236836	0.912554	0.236836	0.883619
0.240015	0.996371	0.240015	0.902999	0.240015	0.872033
0.243194	0.995977	0.243194	0.897616	0.243194	0.865358
0.246373	0.995156	0.246373	0.885465	0.246373	0.84925
0.249552	0.994537	0.249552	0.87253	0.249552	0.829944
0.252731	0.994163	0.252731	0.863412	0.252731	0.817013
0.25591	0.99322	0.25591	0.845722	0.25591	0.794442
0.259089	0.992669	0.259089	0.832157	0.259089	0.782632
0.262268	0.992318	0.262268	0.825347	0.262268	0.772634
0.265447	0.991379	0.265447	0.806586	0.265447	0.753517
0.268626	0.990175	0.268626	0.786624	0.268626	0.731053
0.271805	0.988742	0.271805	0.765236	0.271805	0.703693
0.274984	0.988014	0.274984	0.753259	0.274984	0.68316
0.278163	0.987649	0.278163	0.748588	0.278163	0.67693
0.281343	0.988201	0.281343	0.753243	0.281343	0.680866
0.284522	0.987566	0.284522	0.742798	0.284522	0.666158
0.287701	0.985653	0.287701	0.710629	0.287701	0.631169
0.29088	0.984274	0.29088	0.691491	0.29088	0.60663
0.294059	0.981314	0.294059	0.660778	0.294059	0.578681
0.297238	0.97797	0.297238	0.618231	0.297238	0.529817
0.300417	0.976636	0.300417	0.594616	0.300417	0.500092
0.303596	0.97631	0.303596	0.586426	0.303596	0.49453
0.306775	0.975263	0.306775	0.573705	0.306775	0.479543
0.309954	0.971106	0.309954	0.540442	0.309954	0.452673
0.313133	0.965408	0.313133	0.493656	0.313133	0.40644
0.316312	0.960028	0.316312	0.458344	0.316312	0.367675
0.319491	0.956905	0.319491	0.440624	0.319491	0.354198
0.32267	0.956912	0.32267	0.440297	0.32267	0.360119
0.325849	0.956519	0.325849	0.426916	0.325849	0.348638
0.329028	0.955081	0.329028	0.413151	0.329028	0.330992
0.332207	0.951076	0.332207	0.396783	0.332207	0.309668
0.335386	0.944329	0.335386	0.357617	0.335386	0.289027
0.338565	0.937844	0.338565	0.334253	0.338565	0.256983
0.341744	0.927249	0.341744	0.3076	0.341744	0.232858
0.344923	0.919251	0.344923	0.284083	0.344923	0.214645
0.348102	0.915564	0.348102	0.272187	0.348102	0.195307
0.351281	0.906364	0.351281	0.245792	0.351281	0.183193
0.35446	0.898134	0.35446	0.227629	0.35446	0.168155
0.357639	0.890317	0.357639	0.219332	0.357639	0.151056
0.360818	0.885866	0.360818	0.2068	0.360818	0.141321
0.363997	0.8839	0.363997	0.198298	0.363997	0.138598
0.367176	0.872454	0.367176	0.18289	0.367176	0.128036
0.370355	0.866723	0.370355	0.175587	0.370355	0.118305
0.373534	0.865482	0.373534	0.165483	0.373534	0.116913
0.376713	0.860246	0.376713	0.16136	0.376713	0.112169
0.379892	0.853228	0.379892	0.159914	0.379892	0.106367
0.383071	0.840265	0.383071	0.149393	0.383071	0.102296
0.38625	0.784513	0.38625	0.134516	0.38625	0.0847216
0.389429	0.773877	0.389429	0.124197	0.389429	0.0724089
0.392608	0.779145	0.392608	0.115577	0.392608	0.064877
0.395787	0.777864	0.395787	0.110342	0.395787	0.0636502
0.398966	0.765018	0.398966	0.105878	0.398966	0.0598684
0.402145	0.750216	0.402145	0.100279	0.402145	0.0648667
0.405324	0.729259	0.405324	0.0937162	0.405324	0.0629199
0.408503	0.72202	0.408503	0.0857032	0.408503	0.048528
0.411682	0.709456	0.411682	0.0759248	0.411682	0.0433632
0.414861	0.682759	0.414861	0.0717513	0.414861	0.0450095
0.41804	0.664421	0.41804	0.0665016	0.41804	0.0429727
0.421219	0.659128	0.421219	0.0654806	0.421219	0.0427624
0.424398	0.651913	0.424398	0.0643893	0.424398	0.0343402
0.427577	0.623225	0.427577	0.0539787	0.427577	0.0312609
0.430756	0.60903	0.430756	0.0544629	0.430756	0.0331235
0.433935	0.597618	0.433935	0.0433489	0.433935	0.0288037
0.437114	0.582537	0.437114	0.0395103	0.437114	0.0245928
0.440293	0.561267	0.440293	0.0389763	0.440293	0.0254735
0.443472	0.542851	0.443472	0.0409785	0.443472	0.0282892
0.446651	0.522353	0.446651	0.035654	0.446651	0.0266933
0.44983	0.485372	0.44983	0.0299664	0.44983	0.0149637
0.453009	0.460676	0.453009	0.0317062	0.453009	0.0092378
0.456188	0.454685	0.456188	0.0310803	0.456188	0.0115804
0.459367	0.42979	0.459367	0.0273518	0.459367	0.0181045
0.462546	0.394279	0.462546	0.0203692	0.462546	0.0128756
0.465725	0.375981	0.465725	0.0247718	0.465725	0.00726958
0.468904	0.360337	0.468904	0.0199712	0.468904	0.0128531
0.472083	0.326451	0.472083	0.0116885	0.472083	0.0172714
0.475262	0.300085	0.475262	0.0158315	0.475262	0.00880158
0.478441	0.2994	0.478441	0.0168665	0.478441	0.00638687
0.48162	0.278984	0.48162	0.0170312	0.48162	0.00548471
0.484799	0.250315	0.484799	0.0147778	0.484799	0.00778438
0.487978	0.219064	0.487978	0.0155117	0.487978	0.00878181
0.491157	0.190748	0.491157	0.00810656	0.491157	0.00477969
0.494336	0.170256	0.494336	0.0057238	0.494336	0.00627762
0.497515	0.162217	0.497515	0.00508853	0.497515	0.00211612
0.500694	0.160357	0.500694	0.00495398	0.500694	0.00241072
0.503873	0.136998	0.503873	0.00444491	0.503873	0.00618601
0.507052	0.128492	0.507052	0.000931045	0.507052	0.00439946
0.510231	0.118771	0.510231	0.000406449	0.510231	-0.00389615
0.51341	0.098811	0.51341	0.00325158	0.51341	-0.000749672
0.516589	0.0963049	0.516589	0.00674375	0.516589	-0.00723942
0.519768	0.0849264	0.519768	0.00653987	0.519768	-0.00535694
0.522947	0.0650785	0.522947	0.0070399	0.522947	-0.0013203
0.526126	0.0482573	0.526126	0.00676291	0.526126	0.000766756
0.529305	0.053369	0.529305	0.00326018	0.529305	-0.0023719
0.532484	0.0607225	0.532484	0.000655561	0.532484	-0.000388996
0.535663	0.0311565	0.535663	5.93713e-06	0.535663	-0.00206941
0.538842	0.0285995	0.538842	-0.00285397	0.538842	-0.00631669
0.542021	0.0318412	0.542021	-0.00489871	0.542021	-0.00218701
0.5452	0.0242734	0.5452	-0.00781226	0.5452	-0.00285391
0.548379	0.0171365	0.548379	-0.00159291	0.548379	0.00102288
0.551558	0.0232625	0.551558	-0.00503685	0.551558	0.00407862
0.554737	0.0307405	0.554737	-0.00612924	0.554737	-0.000810905
0.557916	0.0147891	0.557916	-0.000419923	0.557916	-0.000666461
0.561096	0.024622	0.561096	-0.00108749	0.561096	-0.00146772
0.564275	0.0184228	0.564275	-0.000538711	0.564275	0.000458589
0.567454	0.00318356	0.567454	0.00182387	0.567454	-0.00103875
0.570633	0.00374091	0.570633	0.000660793	0.570633	-0.00238764
0.573812	-0.00570884	0.573812	-0.00308917	0.573812	-0.00139299
0.576991	0.00188955	0.576991	-0.00443673	0.576991	-2.1551e-05
0.58017	0.00491273	0.58017	0.000510444	0.58017	-0.00595808
0.583349	0.00163069	0.583349	0.00475803	0.583349	-0.00878787

## Sheet: Suppl Fig. 6
WT		R29A		L121A		I125A
1/R (Å-1)	FSC	1/R (Å-1)	FSC	1/R (Å-1)	FSC	1/R (Å-1)	FSC
0.00158951	1	0.00158951	1	0.00158951	1	0.00158951	1
0.00476852	1	0.00476852	0.999999	0.00476852	1	0.00476852	0.999999
0.00794753	0.999997	0.00794753	0.999989	0.00794753	0.99999	0.00794753	0.999991
0.0111265	0.999995	0.0111265	0.999991	0.0111265	0.999974	0.0111265	0.999981
0.0143056	0.999995	0.0143056	0.999995	0.0143056	0.999969	0.0143056	0.999971
0.0174846	0.999931	0.0174846	0.999946	0.0174846	0.999816	0.0174846	0.999784
0.0206636	0.999954	0.0206636	0.999946	0.0206636	0.999865	0.0206636	0.999896
0.0238426	0.9998	0.0238426	0.999883	0.0238426	0.999404	0.0238426	0.99964
0.0270216	0.999838	0.0270216	0.999934	0.0270216	0.999624	0.0270216	0.999701
0.0302006	0.999809	0.0302006	0.999891	0.0302006	0.999641	0.0302006	0.999592
0.0333796	0.999584	0.0333796	0.999732	0.0333796	0.999263	0.0333796	0.998984
0.0365586	0.999795	0.0365586	0.999822	0.0365586	0.999466	0.0365586	0.999195
0.0397376	0.999829	0.0397376	0.999866	0.0397376	0.999367	0.0397376	0.999338
0.0429167	0.999229	0.0429167	0.99937	0.0429167	0.996865	0.0429167	0.997576
0.0460957	0.999716	0.0460957	0.999677	0.0460957	0.998438	0.0460957	0.998986
0.0492747	0.999532	0.0492747	0.999516	0.0492747	0.997407	0.0492747	0.998441
0.0524537	0.999005	0.0524537	0.99917	0.0524537	0.995602	0.0524537	0.997424
0.0556327	0.999179	0.0556327	0.999061	0.0556327	0.996015	0.0556327	0.997841
0.0588117	0.999067	0.0588117	0.999027	0.0588117	0.995975	0.0588117	0.997805
0.0619907	0.999147	0.0619907	0.99924	0.0619907	0.996195	0.0619907	0.997809
0.0651697	0.999086	0.0651697	0.999046	0.0651697	0.994933	0.0651697	0.997602
0.0683487	0.999072	0.0683487	0.998961	0.0683487	0.995178	0.0683487	0.997217
0.0715278	0.999038	0.0715278	0.998884	0.0715278	0.994796	0.0715278	0.997077
0.0747068	0.998618	0.0747068	0.998652	0.0747068	0.99355	0.0747068	0.995565
0.0778858	0.998992	0.0778858	0.999112	0.0778858	0.995784	0.0778858	0.996779
0.0810648	0.998803	0.0810648	0.998856	0.0810648	0.995331	0.0810648	0.996753
0.0842438	0.998756	0.0842438	0.998703	0.0842438	0.995214	0.0842438	0.996272
0.0874228	0.998814	0.0874228	0.998746	0.0874228	0.995023	0.0874228	0.996267
0.0906018	0.998738	0.0906018	0.9987	0.0906018	0.994187	0.0906018	0.995787
0.0937808	0.99869	0.0937808	0.998518	0.0937808	0.993905	0.0937808	0.995468
0.0969598	0.998853	0.0969598	0.99866	0.0969598	0.994099	0.0969598	0.996106
0.100139	0.999058	0.100139	0.998992	0.100139	0.995377	0.100139	0.996897
0.103318	0.999057	0.103318	0.998988	0.103318	0.995243	0.103318	0.996951
0.106497	0.998851	0.106497	0.998697	0.106497	0.99383	0.106497	0.996348
0.109676	0.998756	0.109676	0.998532	0.109676	0.993196	0.109676	0.99576
0.112855	0.998717	0.112855	0.998446	0.112855	0.992338	0.112855	0.995475
0.116034	0.998538	0.116034	0.998227	0.116034	0.990588	0.116034	0.995236
0.119213	0.998459	0.119213	0.998039	0.119213	0.9896	0.119213	0.994922
0.122392	0.998316	0.122392	0.99803	0.122392	0.988152	0.122392	0.994421
0.125571	0.997469	0.125571	0.9972	0.125571	0.982622	0.125571	0.99261
0.12875	0.995274	0.12875	0.994345	0.12875	0.971995	0.12875	0.98672
0.131929	0.994535	0.131929	0.993039	0.131929	0.970064	0.131929	0.980847
0.135108	0.995335	0.135108	0.994153	0.135108	0.971604	0.135108	0.983335
0.138287	0.994607	0.138287	0.99424	0.138287	0.968574	0.138287	0.981592
0.141466	0.994505	0.141466	0.99475	0.141466	0.971867	0.141466	0.981654
0.144645	0.995114	0.144645	0.995296	0.144645	0.973947	0.144645	0.984947
0.147824	0.994496	0.147824	0.994192	0.147824	0.967904	0.147824	0.983177
0.151003	0.993668	0.151003	0.993053	0.151003	0.961185	0.151003	0.979345
0.154182	0.993852	0.154182	0.992981	0.154182	0.959295	0.154182	0.978383
0.157361	0.99257	0.157361	0.991745	0.157361	0.952022	0.157361	0.974715
0.16054	0.989893	0.16054	0.989889	0.16054	0.941311	0.16054	0.966834
0.163719	0.990001	0.163719	0.98996	0.163719	0.946745	0.163719	0.965782
0.166898	0.991158	0.166898	0.990606	0.166898	0.953613	0.166898	0.9716
0.170077	0.991612	0.170077	0.990707	0.170077	0.952738	0.170077	0.973327
0.173256	0.991033	0.173256	0.990221	0.173256	0.951366	0.173256	0.973496
0.176435	0.99006	0.176435	0.989169	0.176435	0.949276	0.176435	0.972076
0.179614	0.991191	0.179614	0.990286	0.179614	0.954356	0.179614	0.973488
0.182793	0.992359	0.182793	0.992376	0.182793	0.962153	0.182793	0.97794
0.185972	0.99235	0.185972	0.992428	0.185972	0.963109	0.185972	0.977696
0.189151	0.993075	0.189151	0.992842	0.189151	0.962453	0.189151	0.97794
0.19233	0.994026	0.19233	0.993609	0.19233	0.966346	0.19233	0.98083
0.195509	0.994473	0.195509	0.994032	0.195509	0.970125	0.195509	0.982784
0.198688	0.995029	0.198688	0.994513	0.198688	0.973386	0.198688	0.983207
0.201867	0.995198	0.201867	0.994564	0.201867	0.973029	0.201867	0.983127
0.205046	0.994609	0.205046	0.994286	0.205046	0.96781	0.205046	0.981649
0.208225	0.994228	0.208225	0.994301	0.208225	0.967082	0.208225	0.980151
0.211404	0.994642	0.211404	0.994744	0.211404	0.9704	0.211404	0.982174
0.214583	0.994643	0.214583	0.994752	0.214583	0.968244	0.214583	0.983313
0.217762	0.99379	0.217762	0.993579	0.217762	0.96101	0.217762	0.980163
0.220941	0.993425	0.220941	0.992771	0.220941	0.959883	0.220941	0.977037
0.22412	0.993722	0.22412	0.993251	0.22412	0.963837	0.22412	0.977298
0.227299	0.993284	0.227299	0.993015	0.227299	0.962612	0.227299	0.976866
0.230478	0.991782	0.230478	0.991577	0.230478	0.954887	0.230478	0.973854
0.233657	0.990545	0.233657	0.990508	0.233657	0.947289	0.233657	0.969322
0.236836	0.989877	0.236836	0.9895	0.236836	0.942688	0.236836	0.967477
0.240015	0.98846	0.240015	0.987744	0.240015	0.933964	0.240015	0.963369
0.243194	0.987874	0.243194	0.986613	0.243194	0.928386	0.243194	0.959628
0.246373	0.986244	0.246373	0.98466	0.246373	0.918956	0.246373	0.954151
0.249552	0.983705	0.249552	0.982404	0.249552	0.907994	0.249552	0.940272
0.252731	0.982619	0.252731	0.981342	0.252731	0.900172	0.252731	0.925711
0.25591	0.980153	0.25591	0.979469	0.25591	0.883428	0.25591	0.913914
0.259089	0.978045	0.259089	0.978049	0.259089	0.876865	0.259089	0.900731
0.262268	0.977051	0.262268	0.977744	0.262268	0.875412	0.262268	0.895523
0.265447	0.973993	0.265447	0.974686	0.265447	0.855835	0.265447	0.886791
0.268626	0.971028	0.268626	0.971478	0.268626	0.834929	0.268626	0.870958
0.271805	0.96866	0.271805	0.968047	0.271805	0.821719	0.271805	0.863259
0.274984	0.966173	0.274984	0.964163	0.274984	0.814456	0.274984	0.862502
0.278163	0.964679	0.278163	0.961418	0.278163	0.81441	0.278163	0.8646
0.281343	0.966244	0.281343	0.963132	0.281343	0.821792	0.281343	0.869376
0.284522	0.965209	0.284522	0.962867	0.284522	0.809204	0.284522	0.877988
0.287701	0.958646	0.287701	0.958169	0.287701	0.779916	0.287701	0.871526
0.29088	0.953548	0.29088	0.954031	0.29088	0.760178	0.29088	0.856415
0.294059	0.947662	0.294059	0.947279	0.294059	0.735155	0.294059	0.843306
0.297238	0.938424	0.297238	0.936015	0.297238	0.664312	0.297238	0.824647
0.300417	0.93074	0.300417	0.92887	0.300417	0.655405	0.300417	0.805369
0.303596	0.927353	0.303596	0.928313	0.303596	0.648899	0.303596	0.798265
0.306775	0.925977	0.306775	0.927012	0.306775	0.648892	0.306775	0.799365
0.309954	0.918054	0.309954	0.918606	0.309954	0.627223	0.309954	0.734521
0.313133	0.905044	0.313133	0.903394	0.313133	0.58127	0.313133	0.730023
0.316312	0.890773	0.316312	0.886701	0.316312	0.541359	0.316312	0.693867
0.319491	0.875225	0.319491	0.875528	0.319491	0.508694	0.319491	0.665017
0.32267	0.869698	0.32267	0.87846	0.32267	0.512494	0.32267	0.670451
0.325849	0.873429	0.325849	0.880072	0.325849	0.513566	0.325849	0.678151
0.329028	0.873444	0.329028	0.870709	0.329028	0.496929	0.329028	0.662873
0.332207	0.863214	0.332207	0.859254	0.332207	0.474685	0.332207	0.641966
0.335386	0.845608	0.335386	0.844014	0.335386	0.440553	0.335386	0.625752
0.338565	0.829985	0.338565	0.825066	0.338565	0.407035	0.338565	0.606593
0.341744	0.80887	0.341744	0.798569	0.341744	0.374331	0.341744	0.567977
0.344923	0.793007	0.344923	0.781539	0.344923	0.35141	0.344923	0.516085
0.348102	0.786882	0.348102	0.774312	0.348102	0.32483	0.348102	0.497013
0.351281	0.765591	0.351281	0.707463	0.351281	0.300504	0.351281	0.486019
0.35446	0.684481	0.35446	0.703939	0.35446	0.294275	0.35446	0.46119
0.357639	0.683553	0.357639	0.70148	0.357639	0.286329	0.357639	0.437806
0.360818	0.685691	0.360818	0.700619	0.360818	0.288825	0.360818	0.429688
0.363997	0.681543	0.363997	0.702251	0.363997	0.287269	0.363997	0.423068
0.367176	0.671551	0.367176	0.688067	0.367176	0.268305	0.367176	0.415908
0.370355	0.670839	0.370355	0.66264	0.370355	0.248353	0.370355	0.399515
0.373534	0.66215	0.373534	0.661523	0.373534	0.244098	0.373534	0.386774
0.376713	0.660613	0.376713	0.656526	0.376713	0.248732	0.376713	0.397194
0.379892	0.657166	0.379892	0.631918	0.379892	0.231336	0.379892	0.382195
0.383071	0.623296	0.383071	0.614702	0.383071	0.201722	0.383071	0.342569
0.38625	0.586161	0.38625	0.590357	0.38625	0.185907	0.38625	0.301734
0.389429	0.577096	0.389429	0.566029	0.389429	0.167164	0.389429	0.27261
0.392608	0.563231	0.392608	0.546865	0.392608	0.148014	0.392608	0.254564
0.395787	0.546017	0.395787	0.535834	0.395787	0.153531	0.395787	0.255353
0.398966	0.527518	0.398966	0.524537	0.398966	0.157909	0.398966	0.253561
0.402145	0.505012	0.402145	0.495793	0.402145	0.14177	0.402145	0.23857
0.405324	0.489212	0.405324	0.465281	0.405324	0.132739	0.405324	0.231037
0.408503	0.487504	0.408503	0.459758	0.408503	0.132503	0.408503	0.215938
0.411682	0.481437	0.411682	0.451333	0.411682	0.125516	0.411682	0.1927
0.414861	0.448001	0.414861	0.421867	0.414861	0.114566	0.414861	0.191382
0.41804	0.423989	0.41804	0.398898	0.41804	0.109143	0.41804	0.18423
0.421219	0.421013	0.421219	0.411986	0.421219	0.108289	0.421219	0.156803
0.424398	0.404187	0.424398	0.401725	0.424398	0.100478	0.424398	0.152687
0.427577	0.376625	0.427577	0.361915	0.427577	0.0855781	0.427577	0.163278
0.430756	0.352322	0.430756	0.358589	0.430756	0.0860851	0.430756	0.165695
0.433935	0.339095	0.433935	0.354713	0.433935	0.0880492	0.433935	0.136602
0.437114	0.33151	0.437114	0.34308	0.437114	0.0841459	0.437114	0.123903
0.440293	0.313736	0.440293	0.334448	0.440293	0.077652	0.440293	0.118832
0.443472	0.30193	0.443472	0.315913	0.443472	0.0565769	0.443472	0.122601
0.446651	0.288043	0.446651	0.282927	0.446651	0.0391762	0.446651	0.116255
0.44983	0.25079	0.44983	0.244959	0.44983	0.0318721	0.44983	0.112403
0.453009	0.241363	0.453009	0.237734	0.453009	0.0335826	0.453009	0.0934881
0.456188	0.227502	0.456188	0.22597	0.456188	0.0299355	0.456188	0.0860999
0.459367	0.211516	0.459367	0.218138	0.459367	0.0246232	0.459367	0.0998024
0.462546	0.198264	0.462546	0.211567	0.462546	0.0259183	0.462546	0.0904582
0.465725	0.174394	0.465725	0.199173	0.465725	0.0362014	0.465725	0.0882899
0.468904	0.167461	0.468904	0.189247	0.468904	0.0308483	0.468904	0.0862725
0.472083	0.166105	0.472083	0.166045	0.472083	0.00910221	0.472083	0.0719233
0.475262	0.162343	0.475262	0.16352	0.475262	0.00490292	0.475262	0.0561854
0.478441	0.146362	0.478441	0.156342	0.478441	0.0198655	0.478441	0.0548846
0.48162	0.130188	0.48162	0.137013	0.48162	0.0326645	0.48162	0.0565527
0.484799	0.115486	0.484799	0.13669	0.484799	0.0281977	0.484799	0.0595707
0.487978	0.111208	0.487978	0.131332	0.487978	0.0260322	0.487978	0.0412611
0.491157	0.1044	0.491157	0.112407	0.491157	0.0330797	0.491157	0.0158358
0.494336	0.0936296	0.494336	0.103375	0.494336	0.0398641	0.494336	0.03196
0.497515	0.0865782	0.497515	0.101	0.497515	0.0406503	0.497515	0.0345189
0.500694	0.0668936	0.500694	0.0683299	0.500694	0.0229382	0.500694	0.0226622
0.503873	0.0717243	0.503873	0.0591805	0.503873	-0.00907014	0.503873	0.0258048
0.507052	0.0746665	0.507052	0.0623801	0.507052	-0.0111566	0.507052	0.0138541
0.510231	0.0563563	0.510231	0.0580771	0.510231	-0.00340074	0.510231	0.0110119
0.51341	0.0446771	0.51341	0.0561523	0.51341	0.0019022	0.51341	0.0149562
0.516589	0.042933	0.516589	0.0545486	0.516589	0.00325122	0.516589	0.0175434
0.519768	0.0356563	0.519768	0.0334674	0.519768	-0.00102962	0.519768	0.0106739
0.522947	0.0354699	0.522947	0.0321995	0.522947	0.00435547	0.522947	0.0184568
0.526126	0.0226234	0.526126	0.0404736	0.526126	0.001361	0.526126	0.0293603
0.529305	0.0186364	0.529305	0.0277359	0.529305	-0.00313323	0.529305	0.0260761
0.532484	0.0295821	0.532484	0.0305565	0.532484	-0.00313415	0.532484	0.0277864
0.535663	0.0155521	0.535663	0.0258823	0.535663	-0.0041065	0.535663	0.0237961
0.538842	0.00804508	0.538842	0.00915648	0.538842	0.00687433	0.538842	0.0132201
0.542021	0.00879018	0.542021	0.0141749	0.542021	0.0125878	0.542021	0.00027249
0.5452	0.0073077	0.5452	0.011167	0.5452	0.00821715	0.5452	-0.00355048
0.548379	0.0169509	0.548379	0.0128825	0.548379	0.00341183	0.548379	-0.00585039
0.551558	0.0104156	0.551558	0.0109849	0.551558	0.0116262	0.551558	-0.00117327
0.554737	0.00139611	0.554737	0.0070342	0.554737	0.0123033	0.554737	0.0142705
0.557916	0.00727948	0.557916	0.00481286	0.557916	0.00998259	0.557916	0.0185737
0.561096	-0.000847263	0.561096	0.0194632	0.561096	0.020001	0.561096	0.0175631
0.564275	0.00402771	0.564275	0.0297555	0.564275	0.00989287	0.564275	0.0174419
0.567454	0.00219009	0.567454	0.0237112	0.567454	-0.0149932	0.567454	0.00971062
0.570633	4.16641e-05	0.570633	0.00821415	0.570633	-0.0130239	0.570633	0.00333388
0.573812	0.00224005	0.573812	0.00914799	0.573812	0.0114283	0.573812	-0.0156533
0.576991	0.00368219	0.576991	0.0173048	0.576991	0.0114089	0.576991	-0.0158287
0.58017	0.00662386	0.58017	0.0260473	0.58017	0.00170804	0.58017	-0.00720221
0.583349	0.0032567	0.583349	0.0182164	0.583349	-0.00143109	0.583349	-0.00190448

[truncated: 5 more sheets: Suppl Fig. 8a, Suppl Fig. 8b, Suppl Fig. 15, Suppl Fig. 16a, Suppl Fig. 16b]
